# Supplementary material for: A novel robust network construction and analysis workflow for mining infant microbiota relationships
Source: mSystems. 2024 Dec 31;10(2):e01570-24. doi: 10.1128/msystems.01570-24 (PMC11834438; doi:10.1128/msystems.01570-24)
Supplement: Table S1 — Sources of public data used in the paper. [file msystems.01570-24-s0001.csv]

Paper ID	Title	Project Accession IDs	Sample geography	Downloaded samples	Qualified samples	Doi
1	Disordered development of gut microbiome interferes with the establishment of the gut ecosystem during early childhood with atopic dermatitis	PRJEB41351	Korea	346	345	doi.org/10.1080/19490976.2022.2068366
2	Maturation of the gut microbiome and risk of asthma in childhood	PRJNA417357	Danmark	1696	1025	doi.org/10.1038/s41467-017-02573-2
3	A sparse covarying unit that describes healthy and impaired human gut microbiota development	PRJEB27068	Brazil, Peru, Bangladesh and India	3546	2507	doi.org/10.1126/science.aau4735
4	Genomic variation and strain-specific functional adaptation in the human gut microbiome during early life	PRJNA497734	Finland, Estonia and Russia	3204	2607	doi.org/10.1038/s41564-018-0321-5
5	Evolution of gut microbiota composition from birth to 24 weeks in the INFANTMET Cohort.	PRJNA339264	Ireland	715	535	doi.org/10.1186/s40168-016-0213-y
6	Impact of delivery mode-associated gut microbiota dynamics on health in the first year of life.	PRJNA481243	Netherland	1061	995	doi.org/10.1038/s41467-019-13014-7
7	Individuality and convergence of the infant gut microbiota during the first year of life.	PRJNA450946, PRJNA450998, PRJNA451090, PRJNA451108, PRJNA451156,PRJNA451314, PRJNA451320, PRJNA451346, PRJNA451359, PRJNA451398, PRJNA451432, PRJNA453125	Norway	2522	2522	doi.org/10.1038/s41467-018-04641-7
8	Gut microbiota in wheezing preschool children and the association with childhood asthma	PRJEB23348	Netherland	237	225	doi.org/10.1111/all.14156
9	Signatures in the gut microbiota of Japanese infants who developed food allergies in early childhood	PRJDB5316	Japan	294	271	doi.org/10.1093/femsec/fix099
10	Gut microbiota development of preterm infants hospitalised in intensive care units	PRJDB7277	Japan	268	172	doi.org/10.3920/BM2019.0003
11	A rich meconium metabolome in human infants is associated with early-life gut microbiota composition and reduced allergic sensitization	PRJNA657821	Canada	950	688	doi.org/10.1016/j.xcrm.2021.100260
12	Breastfeeding Practices Influence the Breast Milk Microbiota Depending on Pre-Gestational Maternal BMI and Weight Gain over Pregnancy	PRJNA614975	Spain	367	334	doi.org/10.3390/nu13051518
13	Early life gut microbiota profiles linked to synbiotic formula effects: a randomized clinical trial in European infants	PRJEB47935	France	1095	866	doi.org/10.1016/j.ajcnut.2022.11.012
14	Successional Stages in Infant Gut Microbiota Maturation	PRJEB40751	Belgium	303	297	doi.org/10.1128/mBio.01857-21
15	Impact of maternal antibodies and microbiota development on the immunogenicity of oral rotavirus vaccine in African, Indian, and European infants: a prospective cohort study	PRJEB38948	India, Malawi and UK	2334	2126	doi.org/10.1038/s41467-021-27074-1
16	Key bacterial taxa and metabolic pathways affecting gut short-chain fatty acid profiles in early life	PRJDB9469	Japan	1048	516	doi.org/10.1038/s41396-021-00937-7
17	Delayed Establishment of Gut Microbiota in Infants Delivered by Cesarean Section	PRJEB39707	Korea	396	380	doi.org/10.3389/fmicb.2020.02099
18	Infant gut microbiota restoration: state of the art	PRJEB48451	Finland	1137	546
19	Comparison of the development of the fecal microbiota of Indonesian and New Zealand children during the first year of life reveals differences in bifidobacterial taxa and microbiota complexity at 12 months.	PRJNA528344	New Zealand	459	346	doi.org/10.1128/AEM.01105-19
20	Infant gut microbiome composition is associated with non-social fear behavior in a pilot study	PRJNA547558	USA	53	51	doi.org/10.1038/s41467-021-23281-y
21	Lactose-reduced infant formula with added corn syrup solids is associated with a distinct gut microbiota in Hispanic infants	PRJNA589488	USA	212	159	doi.org/10.1080/19490976.2020.1813534
22	Metagenomic analysis of the gut microbiome composition associated with vitamin D supplementation in Taiwanese infants	PRJNA644496	Taiwan	185	182	doi.org/10.1038/s41598-021-82584-8
23	Transient Effect of Infant Formula Supplementation on the Intestinal Microbiota	PRJNA702525	USA	110	93	doi.org/10.3390/nu13030807
