# Supplementary material for: A novel robust network construction and analysis workflow for mining infant microbiota relationships
Source: mSystems. 2024 Dec 31;10(2):e01570-24. doi: 10.1128/msystems.01570-24 (PMC11834438; doi:10.1128/msystems.01570-24)
Supplement: Table S2 — Key taxa in core networks of different age ranges. [file msystems.01570-24-s0002.csv]

Age Ranges	0~1m	1~3m	3~6m	6~12m	12~18m	18~24m	24~36m	36m+
Key Species	[Ruminococcus] gnavus group;	[Clostridium] innocuum group;	Intestinibacter;	Intestinibacter;	Ruminococcus;	Subdoligranulum;	Oscillibacter;	Oscillospira;
	Parabacteroides;	Faecalibacterium;	Ruminococcus;	Rothia;	Oscillibacter;	Dorea;	Erysipelatoclostridium;	Olsenella;
		Clostridioides;	Lachnospiraceae NK4A136 group;	Lachnospiraceae NK4A136 group;	Lachnospiraceae NK4A136 group;	Erysipelatoclostridium;	Marvinbryantia;	Erysipelatoclostridium;
		Eggerthella;	Roseburia;	Lachnospira;	Hungatella;	[Eubacterium] hallii group;	Collinsella;	Prevotella;
			Erysipelatoclostridium;	Faecalibacterium;	Intestinimonas;	Collinsella;	Anaerotruncus;	Flavonifractor;
			Anaerostipes;	[Ruminococcus] torques group;	[Eubacterium] hallii group;	Anaerovoracaceae Family XIII AD3011 group;	Lachnospiraceae UCG-004;	Oribacterium;
				Anaerostipes;	[Ruminococcus] torques group;	Lachnospiraceae ND3007 group;		Alloprevotella;
					Lachnospiraceae ND3007 group;	Coprococcus;
						[Eubacterium] ventriosum group;
